# Supplementary material for: Predicting the Recurrence of Gastric Cancer Using the Textural Features of Perigastric Adipose Tissue on [18F]FDG PET/CT
Source: Int J Mol Sci. 2022 Oct 9;23(19):11985. doi: 10.3390/ijms231911985 (PMC9569486; doi:10.3390/ijms231911985)
Supplement: Supplementary file 1 [file ijms-23-11985-s001.zip]

Archive with 1 entries (1 files):
- ijms-1946244-supplementary.pdf
